# Supplementary material for: Engineered Biological Neural Networks on High Density CMOS Microelectrode Arrays
Source: Front Neurosci. 2022 Feb 21;16:829884. doi: 10.3389/fnins.2022.829884 (PMC8900719; doi:10.3389/fnins.2022.829884)
Supplement: Supplementary Datasheet 2 — GDS file of the four node circular microstructure. [file Data_Sheet_2.ZIP]

Archive with 2 entries (2 files):
- Material_S1.gds
- __MACOSX/._Material_S1.gds
